# Supplementary material for: Gene Structures, Evolution, Classification and Expression Profiles of the Aquaporin Gene Family in Castor Bean (Ricinus communis L.)
Source: PLoS One. 2015 Oct 28;10(10):e0141022. doi: 10.1371/journal.pone.0141022 (PMC4625025; doi:10.1371/journal.pone.0141022)
Supplement: S1 Table — (XLSX) [file pone.0141022.s007.xlsx]

## Sheet: Sheet1
S1 Table: List of the Phytozome accession numbers of the AQPs identified in Arabidopsis (35) and poplar (55).
Species	Proposed name	Johanson' name	Phytozome ID	Subgroup	Group	Species	Proposed name	Lopez' name	Phytozome ID	Subgroup	Group
Arabidopsis thaliana	AtPIP1;1	AtPIP1;1	AT3G61430	PIP1	PIP	Populus trichocarpa	PtPIP1;1	PtPIP1;1	Pt_0010s19930	PIP1	PIP
	AtPIP1;2	AtPIP1;2	AT2G45960				PtPIP1;2	PtPIP1;2	Pt_0008s06580
	AtPIP1;3	AtPIP1;3	AT1G01620				PtPIP1;3	PtPIP1;3	Pt_0003s12870
	AtPIP1;4	AtPIP1;4	AT4G00430				PtPIP1;4	PtPIP1;4	Pt_0006s09920
	AtPIP1;5	AtPIP1;5	AT4G23400				PtPIP1;5	PtPIP1;5	Pt_0016s12070
	AtPIP2;1	AtPIP2;1	AT3G53420	PIP2			PtPIP2;1	PtPIP2;1	Pt_0009s13890	PIP2
	AtPIP2;2	AtPIP2;2	AT2G37170				PtPIP2;2	PtPIP2;2	Pt_0004s18240
	AtPIP2;3	AtPIP2;3	AT2G37180				PtPIP2;3	PtPIP2;3	Pt_0010s22950
	AtPIP2;4	AtPIP2;4	AT5G60660				PtPIP2;4	PtPIP2;4	Pt_0008s03950
	AtPIP2;5	AtPIP2;5	AT3G54820				PtPIP2;5	PtPIP2;5	Pt_0006s12980
	AtPIP2;6	AtPIP2;6	AT2G39010				PtPIP2;6	PtPIP2;6	Pt_0006s13000
	AtPIP2;7	AtPIP2;7	AT4G35100				PtPIP2;7	PtPIP2;7	Pt_0016s09090
	AtPIP2;8	AtPIP2;8	AT2G16850				PtPIP2;8	PtPIP2;8	Pt_0009s01940
	AtTIP1;1	AtTIP1;1	AT2G36830	TIP1	TIP		PtPIP2;9	PtPIP2;9	Pt_0005s11110
	AtTIP1;2	AtTIP1;2	AT3G26520				PtPIP2;10	PtPIP2;10	Pt_0005s11100
	AtTIP1;3	AtTIP1;3	AT4G01470				PtTIP1;1	PtTIP1;1	Pt_0001s24200	TIP1	TIP
	AtTIP2;1	AtTIP2;1	AT3G16240	TIP2			PtTIP1;2	PtTIP1;2	Pt_0009s03230
	AtTIP2;2	AtTIP2;2	AT4G17340				PtTIP1;3	PtTIP1;3	Pt_0010s21700
	AtTIP2;3	AtTIP2;3	AT5G47450				PtTIP1;4	PtTIP1;4	Pt_0008s05050
	AtTIP3;1	AtTIP3;1	AT1G73190	TIP3			PtTIP1;5	PtTIP1;5	Pt_0016s10780
	AtTIP3;2	AtTIP3;2	AT1G17810				PtTIP1;6	PtTIP1;6	Pt_0006s12350
	AtTIP4;1	AtTIP4;1	AT2G25810	TIP4			PtTIP1;7	PtTIP1;7	Pt_0009s01070
	AtTIP5;1	AtTIP5;1	AT3G47440	TIP5			PtTIP1;8	PtTIP1;8	Pt_0004s22600
	AtNIP1;1	AtNIP1;1	AT4G19030	NIP1	NIP		PtTIP2;1	PtTIP2;1	Pt_0001s18730	TIP2
	AtNIP1;2	AtNIP1;2	AT4G18910				PtTIP2;2	PtTIP2;2	Pt_0003s04930
	AtNIP1;3	AtNIP2;1	AT2G34390				PtTIP2;3	PtTIP2;3	Pt_0003s07550
	AtNIP3;1	AtNIP3;1	AT1G31885	NIP3			PtTIP2;4	PtTIP2;4	Pt_0001s15700
	AtNIP4;1	AtNIP4;1	AT5G37810	NIP4			PtTIP3;1	PtTIP3;1	Pt_0018s14910	TIP3
	AtNIP4;2	AtNIP4;2	AT5G37820				PtTIP3;2	PtTIP3;2	Pt_0017s03540
	AtNIP5;1	AtNIP5;1	AT4G10380	NIP5			PtTIP4;1	PtTIP4;1	Pt_0006s25620	TIP4
	AtNIP6;1	AtNIP6;1	AT1G80760	NIP6			PtTIP5;1	PtTIP5;1	Pt_0003s10800	TIP5
	AtNIP7;1	AtNIP7;1	AT3G06100	NIP7			PtTIP5;2	PtTIP5;2	Pt_0001s00690
	AtSIP1;1	AtSIP1;1	AT3G04090	SIP1	SIP		PtNIP1;1	PtNIP1;1	Pt_0004s06160	NIP1	NIP
	AtSIP1;2	AtSIP1;2	AT5G18290				PtNIP1;2	PtNIP1;2	Pt_0011s06770
	AtSIP2;1	AtSIP2;1	AT3G56950	SIP2			PtNIP4;1	PtNIP1;3	Pt_0010s12330	NIP4
							PtNIP4;2	PtNIP1;4	Pt_0017s03060
							PtNIP3;1	PtNIP1;5	Pt_0002s09740	NIP3
							PtNIP2;1	PtNIP2;1	Pt_0017s11960	NIP2
							PtNIP6;1	PtNIP3;1	Pt_0003s17930	NIP6
							PtNIP6;2	PtNIP3;2	Pt_0001s14850
							PtNIP5;1	PtNIP3;3	Pt_0001s45920	NIP5
							PtNIP5;2	PtNIP3;4	Pt_0011s14990
							PtNIP7;1	PtNIP3;5	Pt_0008s20750	NIP7
							PtSIP1;1	PtSIP1;1	Pt_0013s05030	SIP1	SIP
							PtSIP1;2	PtSIP1;2	Pt_0019s04640
							PtSIP1;3	PtSIP1;3	Pt_0002s21410
							PtSIP1;4	PtSIP1;4	Pt_0014s15250
							PtSIP2;1	PtSIP2;1	Pt_0016s02560	SIP2
							PtSIP2;2	PtSIP2;2	Pt_0006s02800
							PtXIP1;1	PtXIP1;1	Pt_0009s13090	XIP1	XIP
							PtXIP1;2	PtXIP1;2	Pt_0009s13105
							PtXIP2;1	PtXIP2;1	Pt_0009s13110	XIP2
							PtXIP3;1	PtXIP3;1	Pt_0009s13080	XIP3
							PtXIP3;2	PtXIP3;2	Pt_0009s13070
							PtXIP3;3	PtXIP3;3	Pt_0004s17430
