# Supplementary material for: Gene Structures, Evolution, Classification and Expression Profiles of the Aquaporin Gene Family in Castor Bean (Ricinus communis L.)
Source: PLoS One. 2015 Oct 28;10(10):e0141022. doi: 10.1371/journal.pone.0141022 (PMC4625025; doi:10.1371/journal.pone.0141022)
Supplement: S2 Table — (XLSX) [file pone.0141022.s008.xlsx]

## Sheet: Sheet1
S2 Table: Percent similarity within and between five subfamilies of the RcAQPs.
Similarity (%)	RcPIP1;1	RcPIP1;2	RcPIP1;3	RcPIP1;4	RcPIP1;5	RcPIP2;1	RcPIP2;2	RcPIP2;3	RcPIP2;4	RcPIP2;5	RcTIP1;1	RcTIP1;2	RcTIP1;3	RcTIP1;4	RcTIP2;1	RcTIP2;2	RcTIP3;1	RcTIP4;1	RcTIP5;1	RcNIP1;1	RcNIP2;1	RcNIP3;1	RcNIP4;1	RcNIP4;2	RcNIP5;1	RcNIP6;1	RcNIP7;1	RcXIP1;1	RcXIP1;2	RcXIP1;3	RcXIP1;4	RcXIP2;1	RcXIP3;1	RcSIP1;1	RcSIP1;2	RcSIP1;3	RcSIP2;1
RcPIP1;1	100
RcPIP1;2	93.1	100
RcPIP1;3	93.1	99.7	100
RcPIP1;4	92.4	92	92	100
RcPIP1;5	90.7	90.7	90.7	92.3	100
RcPIP2;1	71.4	70.4	70.4	71.5	71.8	100
RcPIP2;2	71.9	71.5	71.5	72.7	72.6	94.5	100
RcPIP2;3	70.4	71.1	71.1	71.9	72.5	89.9	89.3	100
RcPIP2;4	71.8	71.5	71.5	72	73.6	85.8	85.8	85.6	100
RcPIP2;5	65.2	65.2	65.2	66	66.9	73.3	73.6	74	77.6	100
RcTIP1;1	41.8	41.9	41.8	40.9	41.6	43.9	43.7	42.3	44.4	41.3	100
RcTIP1;2	39.5	40.6	40.5	39.3	39.9	42.5	41.7	41.3	42.4	39.3	89.7	100
RcTIP1;3	42.8	42.2	42.1	40.9	41.6	43.9	43.7	42.3	44.4	41	93.3	89.7	100
RcTIP1;4	39.1	39.6	39.5	39.3	39.3	41.2	41.3	39.3	42.4	37.5	86.6	87.7	84.6	100
RcTIP2;1	42.6	42.4	42.2	41.4	42.1	45	44.5	43.8	44.6	42.1	76.2	74.6	76.6	71.5	100
RcTIP2;2	43.1	43.2	43.1	42.6	43.2	44.9	44.3	43.7	45.1	43	74.7	71.9	74.7	72	87.2	100
RcTIP3;1	41.4	41.8	41.8	39.9	38.7	42.5	42	42.3	43.1	40.7	72.3	71.9	72.7	70	71	69.1	100
RcTIP4;1	38.6	38.7	38.6	37.1	41.9	38.6	38.4	38.7	39.9	38.5	69.7	68.5	67.7	67.1	70.1	68.3	63.4	100
RcTIP5;1	38.5	38.9	38.8	38.6	38.3	38.9	39.4	37.9	39.7	38.2	63	60.7	61.9	61.9	65.5	65.9	60.1	57.3	100
RcNIP1;1	31.4	31.5	31.4	30.5	30.5	31.2	31	31.8	31.7	30.9	36.6	37.8	38.4	37.5	40.8	39.8	40.4	38	41.9	100
RcNIP2;1	30.7	29.2	29.2	29.1	29.7	32.6	32	31.7	32.5	30.7	36.4	35.8	35.7	33.9	38	36.7	36.4	38	36.7	54	100
RcNIP3;1	34.5	33.6	33.5	33.6	33.3	32.6	32.5	33.2	34.8	34.5	39.9	40.2	41.2	37.5	42.3	40.9	42.8	41.4	39	60	51.8	100
RcNIP4;1	24.2	23.5	23.5	23.4	23.6	22.8	23.3	23.8	23.7	23.8	28.2	28.5	28.9	28.2	29.5	28.7	28.2	27.2	28	46.3	39.9	38.4	100
RcNIP4;2	34.2	33	32.9	32.7	33.3	32.9	32.8	32.9	34.9	34.1	39.9	38.1	39.2	37	40.4	39.2	40.1	38	39.4	61.7	51.2	52.1	48.2	100
RcNIP5;1	31.7	30.8	30.8	29.8	30.4	31.7	31.3	30.2	31.6	29.9	35.8	35.5	36.1	34.2	37.7	36.7	36.8	35.3	34.3	52.8	49.5	47.6	34.6	45.7	100
RcNIP6;1	31.7	30.5	30.5	29.9	30.2	30.9	31.4	29.4	30.5	29	36.5	35.5	36.2	34.3	36.2	35.4	36.5	33.4	33.1	47.9	48	49.1	34.5	45.2	74.6	100
RcNIP7;1	33	31.9	31.8	31.7	31.1	28.7	28.6	29.6	29.8	30.1	32.9	33.2	33.6	31.6	34.5	33.9	33.8	32.9	33.6	44.3	43.9	46.1	33.8	42.5	45.5	44.1	100
RcXIP1;1	35.1	33.2	33.2	33.5	34.5	34.7	35	36	36.3	35	33.4	33.1	33.1	33.8	36.4	34.1	34.7	31.1	31.7	27.3	25.7	28.7	21.5	28.6	25.6	25.3	24.6	100
RcXIP1;2	35.7	34.5	34.5	34.8	35.7	34.2	34.5	35.7	35.1	34.8	34.4	33.8	34.1	33.4	36	34.1	33.8	30.5	32.7	26.8	24.7	28.5	20.7	27.4	25	26.4	23.9	90.6	100
RcXIP1;3	30.6	29.7	29.7	29.9	30.8	31	30.9	32.3	33.6	32.6	34.4	34.1	35.1	33.7	35.9	34.3	33.2	31.4	33.4	25.8	25.4	25.9	22.4	25.9	24	22.7	23.1	68.2	67.3	100
RcXIP1;4	29.5	27.5	27.4	27.6	28	28.5	27.3	27.8	29.8	25.6	20.4	28.8	28.3	28.4	29.6	28.7	29.3	25.6	27.4	22.5	19.6	24.1	16.6	25.9	23.4	22.9	20.4	49.8	49.5	42.8	100
RcXIP2;1	41	38.9	38.8	39.9	38.7	35.5	35.7	35.2	37.4	34	33.6	33.6	33.3	34.6	33.4	33.3	33.7	29.7	29.9	30.8	28.7	33.2	22.3	32.3	34.2	32.4	32.4	45.2	44.9	38.4	37.6	100
RcXIP3;1	42.1	40.6	40.5	40.7	40.1	36.7	37	36.1	39.3	34	34.8	34.5	34.5	35.7	36.2	34.8	36.3	32.1	32.6	31.4	29.6	33.1	22.7	34.5	31.1	30.6	31.9	47.1	46.7	39.5	40.5	76.2	100
RcSIP1;1	28.1	27.5	27.5	27	27	27.2	27.3	27.3	28	28	37.3	36.2	37.3	35.4	35.8	34.2	35.2	36.2	36.5	30.5	24.9	28.7	20.1	30.7	24.8	24.9	23.9	27.6	25.8	26.6	21.7	26.7	27.9	100
RcSIP1;2	27.5	27.8	27.8	26.6	27.3	27.9	28.7	29.1	29	27	32.2	31.8	32.6	30.7	33	32.8	32.2	33.3	29.7	26.7	23	24.7	19.3	27.8	24.1	23.4	23.9	24	22.3	22	19.8	25.4	24.4	62.4	100
RcSIP1;3	28.1	27.8	27.8	27.6	28	29.3	30	30.1	30.1	29.4	33	34.1	32.6	31.1	35.6	34.7	32.6	35.2	32.3	26.4	24	25	19.3	29.6	23.2	24.6	21.7	24.7	24.5	23.6	18.1	22.9	23.7	67.1	75.1	100
RcSIP2;1	24	23.7	23.7	23.7	24.7	23.9	25	25	26.3	24.6	30.9	29.8	30.9	31.3	32.3	33	33.7	27.4	36.5	25.5	25.9	27.7	20	27.2	24	22.7	25	23.8	21.4	22.2	17.7	23.8	24.3	41	39.4	41	100
