# Supplementary material for: Gene Structures, Evolution, Classification and Expression Profiles of the Aquaporin Gene Family in Castor Bean (Ricinus communis L.)
Source: PLoS One. 2015 Oct 28;10(10):e0141022. doi: 10.1371/journal.pone.0141022 (PMC4625025; doi:10.1371/journal.pone.0141022)
Supplement: S3 Table — (XLSX) [file pone.0141022.s009.xlsx]

## Sheet: Sheet1
S3 Table. Comparison of the 37 RcAQP genes identified in this study with previous annotations.
Name	Identified position	Phytozome position	Locus ID	Transcript ID	Phytozome Description	Annotation by Regon et al., 2014
	scaffold ID	scaffold ID			scaffold ID
RcPIP1;1	29969: 73604-75299	29969: 73673-75042	29969.t000006	29969.m000266	Aquaporin PIP1.1, putative	PIP
RcPIP1;2	29669: 104366-101932	29669: 103956-102272	29669.t000017	29669.m000808	Aquaporin PIP1.3, putative	PIP
RcPIP1;3	29669: 109461-107553	29669: 109461-107998	29669.t000018	29669.m000809	Aquaporin PIP1.3, putative	PIP
RcPIP1;4	30190: 2676127-2679732	30190: 2676316-2679326	30190.t000465	30190.m011229	Aquaporin PIP1.3, putative	PIP
RcPIP1;5	30174: 1747452-1750093	30174: 1747792-1749693	30174.t000011	30174.m008614	Aquaporin PIP1.3, putative	PIP
RcPIP2;1	30078: 846884-849450	30078: 847025-848540	30078.t000130	30078.m002337	Aquaporin PIP2.2, putative	PIP
RcPIP2;2	27516: 79695-83007	27516: 79785-82924	27516.t000007	27516.m000174	Aquaporin PIP2.1, putative	PIP
RcPIP2;3	28076: 21259-23855	28076: 21501 23698	28076.t000002	28076.m000411	Aquaporin PIP2.1, putative	PIP
RcPIP2;4	29869: 701298-698970	29869: 700906-699306	29869.t000059	29869.m001194	Aquaporin PIP2.7, putative	PIP
RcPIP2;5	28962: 25344-23278	28962: 25218-23278	28962.t000006	28962.m000437	Aquaporin PIP2.7, putative	PIP
RcTIP1;1	30078: 302469-304194	30078: 302469-303701	30078.t000047	30078.m002254	tonoplast intrinsic protein, putative	TIP1;1
RcTIP1;2	28180: 101668-103298	28180: 101873-103187	28180.t000017	28180.m000392	tonoplast intrinsic protein, putative	TIP1;3
RcTIP1;3	29788: 135388-137224	29788: 135388-136721	29788.t000021	29788.m000338	tonoplast intrinsic protein, putative	TIP1;3
RcTIP1;4	29589: 301877-300492	29589: 301876-300570	29589.t000040	29589.m001261	tonoplast intrinsic protein, putative	TIP1;1
RcTIP2;1	30146: 893065-891669	30146: 893208-891669	30146.t000119	30146.m003542	tonoplast intrinsic protein, putative	TIP2;1
RcTIP2;2	30101: 54578-56981	30101: 54727-56622	30101.t000004	30101.m000372	tonoplast intrinsic protein, putative	-
RcTIP3;1	29681: 356430-358852	29681: 356771-358102	29681.t000071	29681.m001366	tonoplast intrinsic protein, putative	TIP3;2
RcTIP4;1	29794: 784479-783045	29794: 784441-783217	29794.t000118	29794.m003419	tonoplast intrinsic protein, putative	TIP4;1
RcTIP5;1	30147: 1083709-1086062	30147: 1084776-1086016	30147.t000502	30147.m014231	tonoplast intrinsic protein, putative	-
RcNIP1;1	30026: 382992-385763	30026: 383318-385396	30026.t000052	30026.m001488	Aquaporin NIP1.1, putative	NIP
RcNIP2;1	27860: 3885-7450	27860: 4197-6794	27860.t000001	27860.m000040	Silicon transporter, putative	NIP
RcNIP3;1	29908: 1225139-1222967	29908: 1225139-1223830	29908.t000084	29908.m006033	Nodulin-26, putative	NIP
RcNIP4;1	29816: 132884-130426	29816: 132753-129974	29816.t000013	29816.m000676	Nodulin-26, putative	NIP
RcNIP4;2	28827: 15568-18585	28827: 15568-18585	28827.t000002	28827.m000171	Nodulin-26, putative	NIP
RcNIP5;1	30068: 792230-798545	30068: 792510-798491	30068.t000130	30068.m002640	Nodulin-26, putative	NIP
RcNIP6;1	29588: 109896-113370	29588: 109897-113370	29588.t000015	29588.m000860	Aquaporin NIP1.1, putative	NIP
RcNIP7;1	29844: 993874-996212	29844: 994348-995605	29844.t000176	29844.m003330	Aquaporin NIP1.1, putative	NIP
RcXIP1;1	28929: 27059-25434	28929: 27007-26856	28929.t000003	28929.m000055	aquaporin transporter, putative	PIP
RcXIP1;2	28846: 5267-3386	28846: 5121-3392	28846.t000001	28846.m000048	aquaporin transporter, putative	PIP
RcXIP1;3	28846: 38157-36376	28846: 37430-36553	28846.t000002	28846.m000049	aquaporin transporter, putative	PIP
RcXIP1;4	28929: 16870-16144	28929: 16870-16144	28929.t000002	28929.m000054	aquaporin transporter, putative	PIP
RcXIP2;1	28747: 54568-52108	28747: 53725-42672	28747.t000001	28747.m000131	aquaporin transporter, putative	XIP
RcXIP3;1	28747: 44459-42629
RcSIP1;1	29950: 345535-339806	29950: 345324-340111	29950.t000061	29950.m001177	aquaporin sip2.1, putative	SIP
RcSIP1;2	30010: 76324-74304	30010: 75574-74870	30010.t000008	30010.m000658	aquaporin sip2.1, putative	SIP
RcSIP1;3	30010: 78002-76765	30010: 77831-77112	30010.t000009	30010.m000659	aquaporin sip2.1, putative	SIP
RcSIP2;1	30045: 458594-454223	30045: 458397-454436	30045.t000019	30045.m000487	aquaporin sip2.1, putative	SIP
				28962.m000435	conserved hypothetical protein	PIP
				28962.m000436	metal ion binding protein, putative	PIP
				30170.m014271	conserved hypothetical protein	PIP
